# Supplementary material for: Infant and Young Child Feeding Practices among Adolescent Mothers and Associated Factors in India
Source: Nutrients. 2021 Jul 12;13(7):2376. doi: 10.3390/nu13072376 (PMC8308797; doi:10.3390/nu13072376)
Supplement: Supplementary file 1 [file nutrients-13-02376-s001.zip]

Archive with 1 entries (1 files):
- nutrients-1264612-supplementary.pdf
